# Supplementary material for: Signs of left atrial disease and 10-year risk of atrial fibrillation
Source: PLoS One. 2022 Apr 22;17(4):e0266848. doi: 10.1371/journal.pone.0266848 (PMC9032441; doi:10.1371/journal.pone.0266848)
Supplement: S1 Data — (XLSX) [file pone.0266848.s001.xlsx]

## Sheet: Tabelle1
number	sex	age	RRsys	RRdia	heart rate	height	weight	hypertension	heart failure	diabetes	hyperlipidaemia	sleep apnea	coronary artery disease	myocardial infarction	periphery artery disease	stroke/TIA	beta blocker	ARB	ACEI	thiazid diuretics	loop diuretics	MRA	CCB	creatinine	Hb	TSH	PQ	QRS	QT	LVEF	LAD	A'	LVMI	E/e'	PTFV1	NTproBNP	atrial run >20	SVES	AF FU
1	0	72	161	94	67	173	84	1	0	0	0	0	1	1	0	0	0	0	1	0	0	0	0	0.8	16	1.28	152	86	384	60	31	11.9	43.79	11.11	1090.2	26.9	0	134	0
2	0	65	137	73	65	175	87	1	0	0	0	0	1	0	0	0	1	0	0	0	0	0	0	1	16		162	92	414	43	53	8	97.78	23.39	14760.8	336	0	549	0
3	0	73	168	95	81	180	93	1	0	0	0	0	0	0	0	0	0	1	0	0	0	0	0	0.9	12	0.28	144	86	386	53	42	8.9	69.17	7.84	5374.8	258.3	0	1264	0
4	1	78	136	76	68	159	73	1	0	0	1	0	0	0	0	0	1	1	0	1	0	0	1	1	13.3	0.57	204	90	412	59	45	8.7	39.96	8.61	10575.2	315.4	0	72	0
5	1	67	163	115	64	157	60	1	0	0	0	0	1	1	0	0	1	0	0	0	0	0	1	1.1	12.8	0.15	160	80	408	56	33	11.3	43.76	8.41	8990.5	357.2	0	184	0
6	0	68	142	82	55	175	74	1	1	0	1	0	1	1	0	0	1	0	1	1	0	0	1	1	13.6	0.24	140	106	434	55	41	9.4	119.83	6.58	5030.1	258.1	1	1697	0
7	0	76	147	83	54	167	78	1	0	0	0	0	0	0	0	0	0	1	0	1	0	0	0	1.1	14.1	0.76	184	140	478	69	48	8.6	69.19	10.62	4848.6	443.4	1	12890	1
8	1	61	147	79	66	150	53	0	0	0	0	0	0	0	0	0	0	0	0	0	0	0	0	0.7	13.3	0.71	152	84	396	55	39	10.5	36.58	5.55	1670	43	0	19	0
9	0	65	214	106	127	177	78	1	0	0	0	0	0	0	0	0	0	0	0	1	0	0	0	1.3	15.6	0.77	140	132	350	48	36	13.5	84.56	5.06	2396.6	35.8	0	5083	0
10	0	72	178	108	85	170	84	1	0	0	0	0	0	0	0	0	0	0	1	1	0	0	0	1.2	15.8	0.79	250	98	364	64	50	14	144.47	13.62	5112.8	24.3	0	60	0
11	0	74	138	67	55	166	76	1	0	1	0	0	1	0	0	0	1	0	1	0	0	0	0	1.1	12.8	0.71	160	82	402	58	46	13.1	75.5	13.29	14657.4	490.7	0	62	0
12	1	57	135	92	84	162	71	1	0	0	0	0	0	0	0	0	0	1	0	0	0	0	0	0.7	12.1	1.21	206	84	410	62	36	12.1	56.39	11.25	9652.4	396.6	0	35	0
13	1	68	152	96	84	164	106	1	0	0	0	0	0	0	0	0	1	0	1	1	0	0	0	1.2	14.1	1.34	170	86	360	63	49	10	127.58	5.39	0	50.8	0	155	0
14	1	74	165	96	80	159	67	1	0	0	0	0	0	0	0	0	0	0	0	1	0	0	0	0.8	12.2	1.74	162	70	380	54	42	9.3	41.71	15.74	6769.7	293.1	0	147	0
15	0	67	145	92	84	180	86	1	0	0	0	0	0	0	0	0	1	0	1	1	0	0	0	1.2	13.4	2.17	204	110	380	54	39	10	55.73	10.67	7736.9	37.7	0	107	1
16	0	62	116	83	92	177	91	1	0	0	0	1	0	0	0	0	1	1	0	1	0	0	0	1.2	15	0.52	152	86	374	58	44	9.6		4.12	4131.6	49.8	0	32	0
17	1	69	164	91	82	152	79	1	0	1	0	0	0	0	0	0	0	0	1	1	0	0	0	1	12.8	0.47	112	88	324	58	38	9.6	60.38	9.86	7700.3	35	0	14	0
18	0	64	142	87	75	187	94	0	0	1	1	0	0	0	0	0	0	0	0	0	0	0	0	1.2	15.7	1.23	130	106	372	52	44	8.9	96.81	5.82	2088.4	51.8	0	36	0
19	1	57	146	79	58	159	63	1	0	0	0	0	0	0	0	0	1	0	0	1	0	0	0	0.8	12.2	0.05	194	88	434	63	34	8.8	49.78	7.11	6463.1	46	0	15	0
20	0	63	186	92	83	164	80	1	0	0	1	0	0	0	0	0	0	0	0	0	0	0	0	1.1	15.5	0.71	156	90	346	52	37	7.5	90.34	7.62	4067.6	37.6	0	1781	0
21	0	59	136	77	72	172	87	1	0	0	1	0	1	0	0	0	1	0	1	0	0	0	0	0.9	15.9	0.5	116	92	366	59	48	14.5	80.81	4.95	8408.4	291.8	0	64	0
22	0	67	209	116	72	169	72	1	0	0	1	0	0	0	0	0	0	0	0	1	0	0	0	1.2	14.2	2.3	178	84	362	68	35	12.1	59.29	7.3	5926.7	29.2	0	8049	0
23	0	60	173	91	49	167	76	1	0	0	1	0	1	0	0	0	1	0	1	1	0	0	0	1	14.7	0.46	152	128	434	73	49	9.6	84.64	10.59	6870.1	231.3	0	622	0
24	1	66	125	83	93	155	103	1	0	1	1	0	0	0	1	1	1	0	1	1	0	0	0	0.9	12.8	1.09	192	84	340	52	40		45.32	9.89	3270.5	11.7	0	79	0
25	0	65	151	88	79	180	95	1	0	0	0	0	0	0	0	0	0	0	1	0	0	0	0	1.1	15.1	0.1	162	86	398	65	44	9.9	76.38	9.32	7530	43.4	0	371	0
26	1	59	171	90	80	157	73	1	0	1	0	0	0	0	0	0	0	1	0	0	1	0	0	0.8	13.2	0.8	142	84	360	66	43	13.3	26.56	5.83	2357.8	24.8	0	61	0
27	0	58	158	95	85	178	108	1	0	1	1	0	0	0	0	0	0	0	0	0	0	0	0	0.8	13.5	0.84	134	90	370	54	43	12.9	63.19	8.28	8287.5	13.2	0	258	0
28	0	62	142	62	96	168	86	1	0	1	0	0	0	0	0	0	0	0	1	0	0	0	0	1.1	13.4	0.79	164	86	352	59	38	11.3	112.95	8.93	3257	29	0	58	0
29	0	63	141	85	76	177	102	1	0	0	0	0	0	0	0	0	1	1	0	1	0	0	0	1	16.1	1.42	150	96	370	60	38	13.3	87.21	4.95	3462.6	37.5	0	353	0
30	1	69	154	95	88	160	67	1	0	1	1	0	0	0	0	0	0	0	1	0	0	0	0	0.9	14.2	2.87	152	80	364	55	41	9.3	46.89	6.08	3336.7	27.7	0	154	0
31	1	67	151	99	80	171	78	1	0	0	1	0	0	0	0	0	0	0	0	0	0	0	0	0.7	15.3	1.04	144	86	378	56	39	12.9	61.78	11.19	1822.7	22.3	0	107	0
32	0	66	115	68	66	174	89	0	1	1	1	0	0	0	0	1	0	0	0	0	0	0	0	0.9	13.8	1.13	172	92	382	52	42	13.5	67.06	6.85	3799.2	30.5	0	153	1
33	1	56	139	78	92	169	77	1	0	0	1	0	0	0	0	0	0	0	1	1	0	0	0	0.9	16.3	0.69	140	82	310	53	42	13.1	52.25	6.49	6680.8	44.3	0	232	0
34	0	76	148	75	52	166	81	1	0	1	1	0	0	0	0	0	1	0	1	1	0	0	0	1	14.3	0.04	162	98	438	72.5	41	9.3	99.11	11.21	0	34.4	0	616	0
35	0	64	150	89	60	169	73	1	0	0	0	0	0	0	0	0	0	1	0	1	0	0	0	0.8	15	0.84	198	112	376	62	37	14	111.77	11.62	2898.7	25.3	0	45	0
36	0	59	140	86	79	175	82	1	0	0	1	0	0	0	0	0	0	0	0	1	0	0	0	1	14.9	0.64	180	98	354	64	41	15	57.88	5.45	4533	33.4	0	26	0
37	1	72	146	78	71	166	79	1	0	1	1	0	0	0	0	0	0	1	0	0	1	0	0	0.9	12.6	0.58	176	86	446	54	38	10.7	44.46	9.52	7644.8	35.4	0	55	0
38	1	53	123	64	65	162	111	1	0	0	1	0	0	0	0	0	1	1	0	1	0	1	0	0.9	14	1.49	138	74	414	60	43	9.9	134.86	7.09	3374	28.6	0	9832	0
39	1	58	146	86	89	162	72	1	0	0	0	0	0	0	0	0	0	0	1	1	0	0	0	0.8	14.5	0.26	154	90	354	65	36	11.4	65.32	10.18	7280	31.2	0	333	0
40	1	70	196	104	76	158	84	1	0	0	0	0	0	0	0	0	0	0	0	0	0	0	0	0.8	13.3	3.23	132	74	360	53	39	9.4	64.9	9.44	3327.4	274.4	0	179	0
41	0	58	166	84	104	189	115	1	0	1	0	0	0	0	0	0	0	0	0	1	0	0	1	0.9	15.8	0.54	152	86	318	55	51	12.6	155.64	6.09	5917.5	16.6	0	55	1
42	0	63	178	107	90	173	110	0	0	0	0	0	0	0	0	0	0	0	0	0	0	0	0	1	15.4	1.14	180	102	404	61	38	12.2	145	6.03	5796.8	35.9	0	2179	1
43	0	69	141	74	64	166	68	1	0	0	0	0	0	0	0	0	0	0	0	1	0	0	1	1	15	0.17	190	96	376				78.09	8.27	11322.1	1375	0	140	0
44	1	57	141	90	66	173	66	1	0	0	0	0	0	0	0	0	1	0	0	1	0	0	0	0.7	13.2	9.43	186	108	420	56	42	13.1	37.72	6.85	5557.5	291.8	0	178	0
45	1	63	131	81	94	167	65	1	0	1	1	0	0	0	0	0	0	0	1	1	0	0	0	0.8	13.5	0.69	158	84	354	67	40	11.7	16.8	8.21	5767.7	27.8	0	23	0
46	1	69	145	69	48	156	70	1	0	0	0	0	0	0	0	0	1	0	1	1	0	0	0	1.1	12.3	1.51	170	80	416	75	50	10.4	67.21	12.97	618.5	305.8	0	213	0
47	1	73	154	75	61	161	64	1	0	0	1	0	0	0	0	0	1	0	1	0	0	0	1	0.6	13.8	0.34	208	78	408	57	35	8.2	53.51	12.43	5560.7	258.5	0	2748	0
48	0	61	140	85	74	185	86	1	1	0	1	0	0	0	0	0	0	1	0	1	0	0	0	1	16.7	1.12	160	100	420	58	41	9.1	32.23	4.91	2087.4	23.1	0	78	0
49	0	53	125	74	63	180	101	1	0	0	1	0	0	0	0	0	0	0	1	0	0	0	0	1.1	15.9	1.28	178	94	366	54	45	13.1	74.71	7.54	2226	51.6	0	10	0
50	1	54	120	71	84	172	114	1	0	1	1	0	0	0	0	0	0	0	1	0	1	0	1	0.9	13.1	1.35	190	108	356	59	47	13.3	61	9.75	0	50.7	0	4	0
51	1	59	141	87	63	162	66	1	0	0	0	0	0	0	0	0	1	0	0	0	0	0	0	0.8	13.8	1.02	128	92	406	65	45	8	34.45	6.53	0	48.7	0	179	1
52	0	55	137	91	92	184	81	0	0	0	1	0	0	0	0	0	0	0	0	0	0	0	0	0.9	14.3	0.56	164	84	332	58	40	12.1	36.35	13.03	3680.6	10.2	0	31	0
53	1	65	164	81	43	158	72	1	0	1	1	0	0	0	0	0	1	0	0	1	0	0	0	0.9	14.3	0.01	188	94	474	71	48	14.2	67.03	14.38	6315.3	226.4	0	314	0
54	0	62	156	94	80	180	95	1	0	0	0	0	0	0	0	0	0	0	1	1	0	0	1	1	16.4	1.02	144	82	364	65	47	15	95.12	5.37	4401.8	21.8	0	27	0
55	0	54	145	95	93	178	87	1	0	0	0	0	0	0	0	0	1	0	0	0	0	0	1	1	15	1.22	178	98	350	58	39	10.7	87.81	15.93	0	9	0	11	0
56	1	52	129	83	73	158	57	0	0	0	0	0	0	0	0	0	0	0	0	0	0	0	0	0.9	14	1.42	166	78	366	61	30	12.9	26.34	7.22	0	24.1	0	84	0
57	0	54	157	94	65	193	104	1	0	0	1	0	0	0	0	1	1	0	0	0	0	0	0	1	13.4	0.87	154	104	398	55	49	10.6	72.3	6.26	5226.3	26	0	14	0
58	0	58	159	108	78	169	84	1	0	1	1	0	0	0	0	0	0	0	0	0	0	0	0	1.2	14.8	1	170	88	394	55	39	12.4	103.52	9.84	6004.4	38.2	0	50	0
59	0	65	149	84	77	181	86	1	0	0	0	0	0	0	0	0	0	0	1	0	0	0	0	1	14.9	1	168	92	368	64	35	12.6	130.82	10.38	5221.5	40.5	0	46	0
60	0	61	155	93	79	176	84	1	0	0	0	0	0	0	1	0	0	0	1	0	0	0	0	1	15.3	2.45	130	96	370	58	44	9.3	91.26	4.48	3186.9	51	0	41	0
61	0	56	158	96	54	175	77	1	0	0	0	1	0	0	0	0	1	0	1	1	0	0	1	0.9	14.7	0.69	168	82	412	61	40	12.9	71.89	15.4	1412.7	21.6	0	154	0
62	0	70	154	67	69	157	66	1	0	1	0	0	0	0	0	0	0	0	1	0	0	0	0	0.9	13.4	3.01	180	78	376	68	42	13.6	63.49	7.66		25.8	0	26	0
63	1	62	144	80	78	168	88	1	1	0	0	0	0	0	0	0	0	1	0	1	1	0	0	0.9	14.5	4.87	170	82	416	55	42	11.5	45.87	7.86	5609.2	35.1	0	21	0
64	0	65	207	111	67	162	72	1	0	0	1	0	0	0	0	0	0	0	0	0	0	0	0	1	15.1	0.53	178	90	368	64	52	10.5	135.98	8.08	2749.2	234.4	0	3310	1
65	1	72	166	85	62	158	79	1	0	0	0	0	0	0	0	0	1	1	0	1	0	0	0	0.9	13.9	2.29	166	78	450	54	43	10.5	67.22	7.98	2972.2	51.1	0	147	0
66	1	69	125	73	85	168	82.9	1	0	0	0	0	0	0	0	0	0	1	0	1	0	0	0	0.6	12.4	1.3	174	86	374	54	39	10.5	41.14	6.18	3931.4	16.2	0	168	0
67	1	56	153	69	94	158	82	1	0	1	0	0	0	0	0	0	0	0	1	1	0	0	1	0.9	11.5	0.64	160	72	332	60	42	10.5	40.74	11.18	3147.4	30.5	0	6	0
68	1	69	129	81	88	156	64.6	1	0	0	0	0	0	0	0	0	0	0	1	0	0	0	0	0.9	12.3	0.29	188	90	450	59	37	8.4	82.7	15.91	3292	582.2	0	3824	0
69	0	70	149	65	61	166.5	76.2	1	0	0	1	0	1	0	0	0	1	0	1	0	1	0	1	1.2	15.1	0.83	176	94	404	57	49	6.9	82.87	12.71	2660	334.2	1	14599	1
70	0	56	120	78	62	169	83	1	0	1	0	0	0	0	0	0	1	1	0	1	0	0	0	0.8	15.7	2.4	176	98	394	57	42	8.7	128.3	9.29	3226.2	35.9	0	27	0
71	0	57	140	77	76	173.5	103.4	1	0	0	1	0	1	1	0	0	1	0	1	0	0	0	0	0.9	13.7	1.47	190	108	364	58	42	7.7	93.22	7.04	4857.8	35.1	0	1062	0
72	1	54	136	98	78	173	86.5	1	0	1	1	0	0	0	0	0	0	1	0	0	0	0	0	1.3	14.3	3.58	140	76	406	62	39	8.9	77.61	8.88	3878.3	22.9	0	36	0
73	0	58	118	65	66	158	72.7	1	0	1	1	0	0	0	0	0	1	0	1	1	0	0	0	0.8	15.5	0.76	172	78	388	71	42	17.1	53.43	10.68	2473.2	45.2	0	36	0
74	0	52	136	94	94	179	82.3	1	0	1	0	0	0	0	0	0	1	0	0	0	0	0	0	0.9	15.1	0.84	134	94	380	60	52	9.8	73.33	6.72	3822.7	32.4	0	30	0
75	1	68	142	86	58	164	65	1	0	0	1	0	0	0	0	0	1	0	1	1	0	0	0	1	15.6	0.16	274	64	416	60	41	6.6	34.52	15.77	5237.1	323.3	0	57	0
76	0	51	145	92	75	164.5	75.3	1	0	0	1	0	1	1	0	0	1	0	1	0	0	0	0	1	12.7	0.73	164	102	356	58	41	11.9	77.24	6.97	6462.6	14.2	0	649	0
77	0	68	147	80	58	173	68.4	1	0	0	0	1	0	0	0	0	1	0	0	0	0	0	0	1.4	14.6	0.04	170	88	368	56	42	11.7	138.57	8.9	3821.7	36.7	0	59	0
78	1	67	117	71	61	159	72	1	0	0	1	0	0	0	0	0	0	1	0	1	1	0	0	1.1	12.4	0.62	186	82	384	70	41	6.3	87.72	12.34	1401.9	51.1	0	5430	0
79	0	69	138	81	67	166	72.2	1	0	0	0	0	0	0	0	0	0	0	1	0	0	0	0	1.1	15.2	0.79	166	108	374	62	41	11	97.96	8.13	2960	17.1	0	91	0
80	0	57	174	83	53	166	94.6	1	0	0	1	0	1	0	0	0	1	0	1	1	0	0	0	0.9	13.6	1.12	262	116	486	49	55	9.3	162.34	6.05	5882.3	233.4	0	316	0
81	0	55	154	93	82	171	116.6	1	0	1	1	1	0	1	0	0	0	0	0	1	0	0	0	0.9	15.3	1.43	156	94	366	68	40	12.9	130.26	7.87	6422.4	52.8	0	9	0
82	0	57	136	74	79	182	75	0	0	1	0	0	0	0	0	0	0	0	0	0	0	0	0	1	15.8	0.67	172	100	386	73	27	15	71.02	10.63	5756.7	25.5	0	11	0
83	0	52	165	94	56	177	96.6	1	0	0	0	0	0	0	0	0	1	0	1	1	0	0	1	0.9	14.5	1.09	176	104	396	46	46	9.1	135.99	5.13		13.3	0	33	0
84	1	65	172	101	67	158	96.5	1	0	0	0	0	0	0	0	0	0	0	1	1	0	0	0	1	14.5	0.8	126	90	402	71	42	10.7	71.33	9.47	3317	39.8	0	90	0
85	0	64	158	92	82	194	118.2	1	0	0	0	0	0	0	0	0	0	1	0	0	0	0	0	1.1	15.9	1.13	178	88	376	54	47	11.4	86.77	5.69		19.5	0	56	0
86	0	53	125	83	63	175.5	76.8	1	0	1	0	0	0	0	0	0	0	0	1	0	0	0	0	1.2	14.1	2.29	160	94	412	62	30	9.8	46.61	5.09	6289.3	39.8	0	88	0
87	1	65	156	79	71	161.5	76.8	1	0	0	0	0	0	0	0	0	0	0	0	0	0	0	0	1	13.4	0.67	158	90	410	77	38	8.6	35.86	11.37	2881.4	28.9	0	51	0
88	1	64	160	107	56	167	64.2	1	0	0	1	0	0	0	0	0	0	0	1	0	0	0	1	1.2	13.9	1.42	168	94	442	56	41	13.5	68.51	8.78	6481.6	244	0	201	0
89	0	53	133	80	82	166	87	1	0	1	0	1	0	0	0	0	0	1	0	1	0	0	1	0.7	15.4	1.28	162	90	384	70	42	12.2	107.31	5.94	6241.3	5.2	0		0
90	1	67	168	89	80	161	80	1	0	1	0	0	0	0	0	0	0	0	1	1	0	0	1	1.1	14.6	0.01	158	82	386	64	37	11	27.7	9.85	4704.2	40.1	0	91	0
91	0	68	148	92	58	176	74	1	0	0	0	0	0	0	0	0	1	0	1	1	0	0	0	1.1	14.1	0.54	166	94	428	56.9	46	9.9	133.27	10.24	4691.4	472.2	0	377	1
92	1	51	138	86	75	149	80.5	1	0	0	0	0	0	0	0	0	0	0	1	0	0	0	1	0.7	13.4	0.06	148	72	372	64	36	12.1	25.97	6.24	822.6	7.6	0	582	0
93	0	78	146	77	57	164	78	1	0	0	1	0	1	1	0	0	1	0	0	1	0	0	0	1.1	15.4	1.2	168	88	438	63	51	12.6	73.37	10.49	1469.3	336	0	5325	0
94	0	68	142	76	85	171	90	1	0	0	1	0	0	0	0	0	1	0	1	0	0	0	0	0.9	14.1	0.73	194	74	372	76	43	13.5	72.16	12.16	2908.8	32	0	78	0
95	0	58	118	75	62	175	102	1	0	0	1	0	1	1	0	0	1	0	1	0	0	0	1	1.1	16.3	1.54	162	102	404	54	42	6.9	85.6	5.73	1803.3	19.4	0	97	0
96	1	66	174	94	51	158	76	1	0	0	0	0	0	0	0	0	1	0	1	1	0	0	1	0.8	13.7	0.8	146	92	442	66	45	9.3	75.74	13.08	6129.9	227.8	0	326	1
97	0	70	184	85	56	163	80	1	0	0	0	0	0	0	0	0	1	0	0	0	1	0	0	1.9	14.6	2.22	172	86	438	54	44	8.7	92.49	12.75	4167.1	480.2	0	797	0
98	0	64	122	73	62	183	100	1	0	0	1	0	1	0	0	0	0	0	1	1	0	0	0	1.1	11.9	0.96	220	98	408	65	45	13.1	68.64	6.9	749.6	14.8	0	120	0
99	0	57	164	79	70	171	99	1	0	1	1	0	1	0	0	0	1	0	0	0	0	0	1	1	14.9	1.41	204	100	384	54.7	45	8.7	119.53	11.46	5701.1	23.4	0	128	0
100	1	63	156	87	82	172	66	1	0	0	0	0	0	0	0	0	1	0	1	1	0	0	0	0.9	13.9	0.59	144	88	378	69	37	5.9	48.28	4.75	1962.3	51.1	0	147	0
101	0	75	174	85	86	175	85	1	0	1	0	0	0	0	0	0	0	0	1	1	0	0	0	1.2	15.4	2.38	166	96	360	51	35	8.4	72.99	9.34	3235.5	21	0	360	0
102	1	68	159	94	111	155	86.6	1	0	0	0	0	0	0	0	0	0	0	0	0	1	0	0	0.8	15.4	0.36	150	74	320	74	46	9.9	111.31	14.82	7272	34.1	0	433	0
103	1	76	133	71	79	164	68	1	0	1	0	0	0	0	0	0	0	0	1	1	0	0	0	1.1	12.5	0.86	140	108	416	65	34	11.9	40.79	13.85	1630.2	48.8	0	24	0
104	0	78	114	60	63	178	96	1	0	0	1	0	1	0	0	0	1	0	0	0	0	0	0	1.1	14.6	0.89	168	74	382	63.7	46	8.2	75.82	14.72	2031.4	253.3	0	1424	0
105	1	68	176	94	86	169	75	1	0	0	0	0	0	0	0	0	0	0	1	0	0	0	0	1	12.7	0.38	174	98	338	53	40	9.1	30.87	7.79	10442.7	37	0	96	0
106	0	77	139	61	61	158.5	52.7	1	0	0	1	0	1	0	0	0	0	0	1	0	0	0	0	1.1	10.3	0.33	130	72	356				121.47	11.53	3317.7	536.8	0	697	0
107	0	72	146	75	53	173	90	1	0	0	1	0	1	1	0	0	1	0	1	0	1	0	0	1	14.5	0.6	156	76	394	64	44	9.8	60.18	13.24	3364.2	682.2	1	459	1
108	0	75	132	63	59	180.5	75	0	0	1	0	0	0	0	0	0	0	0	0	0	0	0	0	1	13.4	0.12	184	86	380	68	41	12.1	60.97	6.28	0	347.7	0	889	0
109	0	56	137	87	72	185	125	1	0	1	1	0	0	0	0	0	1	1	0	0	1	0	0	1.1	14.5	1.21	210	94	388	69	46	10.5	119.94	7.38	0	38.5	0	55	0
110	0	68	145	86	47	175	72.8	1	0	0	1	1	0	0	0	0	1	0	0	0	0	0	0	0.9	15.4	1.97	145	102	372	57	48	14.2	203.8	8.92	0	50.9	0	1056	0
111	0	74	190	85	64	165	78	1	0	0	0	0	0	0	0	0	0	0	1	1	0	0	0	1.1	15.3	0.97	174	108	358	68	29	10.3	104.8	5.96	4625.2	26.3	0	1578	0
112	0	50	135	82	82	179	93	1	0	0	0	0	0	0	0	0	0	0	1	1	0	0	1	1	16	1.08	142	100	364	52	39	9.4	86.47	6.85	1827.1	33.5	0	46	0
113	0	65	181	93	67	174	85	1	0	1	0	0	0	0	0	0	1	0	1	1	1	0	1	1.1	15	2.62	208	104	412	63	43	10.8	126.18	5.05	3510.6	256	0	2025	0
114	0	73	150	84	71	173	91	1	0	1	0	1	0	0	0	0	0	0	0	0	0	0	0	1	12.1	1.55	202	82	376	62	39	11.4	77.19	12.27	4608.9	23.1	0	167	0
115	1	71	127	83	72	155	70	1	0	0	1	0	0	0	0	0	1	0	0	0	1	0	0	1	13.2	0.73	216	120	426	62	36	10.3	28.74	9.52	5250.6	489.9	0	145	0
116	1	55	127	74	57	170	77	1	0	0	1	0	1	0	0	0	1	1	0	1	1	0	0	0.9	14.3	0.62	152	86	400	71	40	8.4	51.92	4.83	1560.8	380.2	0	45	0
117	1	65	134	84	79	158	70	1	0	0	1	0	1	1	0	0	1	0	0	0	0	0	1	1	13.8	2.23	156	88	354	54	44	8.2	84.78	6.67	3803.2	16.8	0	5	0
118	0	57	158	93	65	172	95	1	0	0	0	0	0	0	0	0	0	0	0	0	0	0	0	0.9	14.2	1.57	174	100	410	54.7	37	11.7	97.12	6.67	4388.4	35.6	0	1502	0
119	0	69	117	68	61	168	64	1	0	0	1	0	1	0	1	0	1	0	1	0	0	0	0	1	14.6	1.09	150	88	366	57	44	13.5	60.12	6.7	0	49.4	0	1467	0
120	0	69	126	77	84	178	83	1	0	1	1	0	1	1	0	0	1	0	1	1	0	0	0	0.8	13.1	0.76	174	98	406	66	46	9.8	46.38	6.86	4070	259.3	0	47	0
121	0	71	132	79	79	168	94	1	0	0	1	0	1	0	0	0	0	0	1	0	1	0	0	1.1	14.3	0.56	216	86	374	60	43	12.1	140.91	8.25	6344.6	50.2	0	6	0
122	1	74	149	93	80	160	62	1	0	0	1	0	0	0	0	0	1	0	0	1	0	0	0	1.1	13.4	0.98	164	86	388	53	43.5	8	83.79	11.37	1178.4	45.2	0	156	0
123	0	55	123	75	53	170	93	1	0	0	1	0	1	1	0	0	1	0	1	0	0	0	0	1	14.4	0.84	160	85	400	57	48	10.3	166.42	6.59		44.8	0	53	0
124	0	67	140	66	66	170	75	1	0	0	1	0	1	1	1	0	1	0	1	1	1	0	1	1.4	13.3	0.46	182	116	398	56	50.5	9.3	134.09	4.67	2255	562.3	0	325	0
125	0	53	148	90	83	182	72	1	0	0	0	0	0	0	0	0	0	0	0	1	0	0	0	1	15.3	0.75	156	94	384	63	32	10.3	105.39	5	3823.6	51.1	0	6	0
126	1	55	153	79	88	171	76	1	0	1	1	0	0	0	0	0	0	0	1	1	0	0	0	0.9	13.7	2.43	154	98	370	63	34	14.9	43.83	6.14	4867.4	35	0	48	0
127	1	71	149	78	65	164	59	0	0	1	1	0	0	0	0	0	0	0	0	0	0	0	0	0.7	14.3	1.16	170	92	376	60	37	12.8	146.29	7.76	4724.4	34.8	0	106	0
128	0	52	154	108	72	175	85	1	0	0	0	0	0	0	0	0	1	0	0	1	0	0	0	0.8	14.6	0.81	142	84	376	56	38	8.7	43.56	7.02	3288.3	24.1	1	66	0
129	0	68	137	101	57	168	93	1	0	0	1	0	1	1	0	0	1	0	1	1	0	0	0	1	14.9	0.35	174	142	440	58	46	7.9	130.57	6.86	3753.8	248.5	0	118	0
130	0	57	143	94	88	168	94	1	0	0	0	0	0	0	0	0	0	0	1	1	0	0	0	1.2	15.6	1.15	142	84	352	58	40	14	131.01	5.59	3614	9.4	0	27	0
131	1	66	140	84	59	148	61	0	0	0	1	0	1	1	0	0	0	0	0	0	0	0	0	0.9		0.67	210	74	436	62	36	8.2	72.98	13.21	0	301.8	0	1266	0
132	1	72	134	79	52	164	105	1	0	0	1	0	0	0	0	0	1	0	1	0	0	0	0	1.5	13.6	0.36	160	88	444	68	51	8.6	75.72	8.24	3569.2	414.8	0	1075	0
133	1	80	118	54	67	161	67	1	1	1	1	0	1	0	0	0	0	0	1	0	1	0	1	0.9	11.7	0.63	140	76	408	55	39	9.3	36.59	9.31	1555.7	619.5	0	3436	1
134	1	65	172	111	66	169	59	1	0	0	0	0	0	0	0	0	1	0	0	0	0	0	0	0.7	13.7	1.01	160	90	380	64	31	12.9	49.91	7.32	3680.8	34.7	0	18	0
135	1	64	190	106	72	161	91	1	0	0	0	0	0	0	0	0	1	0	0	0	0	0	0	0.7	14.5	1.79	102	98	394	63	51	8.7	96.81	14.71	0	347.1	0	57	0
136	0	70	155	74	67	178	112	1	0	0	1	0	0	0	0	0	1	0	1	1	0	0	0	1.4	14.3	0.81	186	108	422	62	56	11.7	116.59	13.71	4941.3	363.5	0	45	1
137	0	70	152	85	68	172	79	1	0	0	0	0	0	0	0	0	0	0	1	0	0	0	1	1	15.3	0.32	132	96	394	65	44	10.1	111.14	9.13	6225.9	50.1	0	428	0
138	0	56	155	85	49	171	81	1	0	0	0	0	0	0	0	0	0	0	1	1	0	0	0	1	14.2	1	172	102	468	59	42	9.4	104.98	5.57	1120.4	21.1	0	187	0
139	1	68	162	96	51	164	106	1	1	0	1	0	1	0	0	0	1	0	1	1	1	0	0	0.7	13.4	0.36	182	86	406	58	36	9.6	101.3	8.39	1457.9	233.1	0	78	0
140	1	66	132	79	87	164	67	0	0	0	0	0	0	0	0	0	0	0	0	0	0	0	0	0.8	13.8	0.86	162	72	342	67	34	11.5	64.23	7.68	5122.2	43.3	0	45	0
141	1	68	140	81	67	155	76	1	0	1	1	1	1	1	0	0	1	1	0	1	0	0	0	0.8	13.7	0.01	182	102	414	48	51	11.2	94.41	20.14	7041.6	430.4	0	21	0
142	0	68	147	69	60	164	69	1	0	1	1	0	1	1	1	1	1	0	1	0	0	0	0	1	16.1	0.88	192	90	384	56		14.7	94.87	11.9	1914.6	45	0	269	0
143	1	51	113	67	76	157	74	1	1	0	1	0	0	0	0	0	1	0	0	1	0	0	0	1	13.6	1.24	150	100	360	50	38	6.1	86.16	8.35	3132.1	39	0	92	0
144	1	62	130	74	69	158	80	1	1	0	0	0	0	0	0	0	0	0	1	0	1	0	1	0.8	13	0.33	190	90	420	71.5	48	6.3	73.82	31.94	0	496.8	0	1173	1
145	1	53	101	63	59	155	57	1	0	0	1	1	0	0	0	1	1	0	1	0	0	0	0	0.8	14.2	0.44	150	90	380	65	31	9.4	75.04	7.8	2518.6	25.6	0	83	0
146	1	84	180	85	80	162	93	1	1	1	0	0	0	0	0	0	1	0	1	1	1	0	0	1	13.9	0.63	210	130	358	61	43	8.6		7.65	8545.6	325	0	176	0
147	0	67	122	69	74	181	125	1	0	1	1	1	0	0	0	0	0	0	1	0	0	0	1	1.3	12.9	1.09	200	88	380	77	47	10.5	164.81	10.38	3907.4	338.3	0	95	0
148	0	59	137	84	103	164	84	0	0	1	0	0	0	0	0	0	0	0	0	1	1	0	0	3.8	16.1	1.02	150	90	320	52	41	8.7	50.3	8	4629.8	50.7	0	6625	0
